# Supplementary material for: Identification of LINC00654-NINL Regulatory Axis in Diffuse Large B-Cell Lymphoma In Silico Analysis
Source: Front Oncol. 2022 May 26;12:883301. doi: 10.3389/fonc.2022.883301 (PMC9204339; doi:10.3389/fonc.2022.883301)
Supplement: Supplementary Table 2 — Co-expression target genes of LINC00654 [file Table_2.xls]

## Sheet: dss1
gene_name	gene_id	gene_biotype	HR	CI	p.Cox
NINL	ENSG00000101004	protein_coding	12.494	1.298-120.268	0.0288
PHOSPHO1	ENSG00000173868	protein_coding	11.786	1.216-114.205	0.0333
NIBAN1	ENSG00000135842	protein_coding	11.565	1.199-111.554	0.0343
TLR7	ENSG00000196664	protein_coding	9.839	1.017-95.205	0.0483
PLEK	ENSG00000115956	protein_coding	9.718	0.998-94.629	0.0501953
TIAM1	ENSG00000156299	protein_coding	9.134	0.944-88.356	0.0560674
TRIM38	ENSG00000112343	protein_coding	9.096	0.944-87.624	0.0560931
EYA3	ENSG00000158161	protein_coding	8.822	0.900-86.509	0.0616107
SARM1	ENSG00000004139	protein_coding	8.783	0.911-84.650	0.0601586
GRAMD2B	ENSG00000155324	protein_coding	8.783	0.911-84.650	0.0601586
GALNT10	ENSG00000164574	protein_coding	8.232	0.848-79.909	0.0690978
P2RY14	ENSG00000174944	protein_coding	8.144	0.845-78.513	0.0696809
ZDBF2	ENSG00000204186	protein_coding	7.965	0.820-77.334	0.0735919
ZMAT3	ENSG00000172667	protein_coding	7.854	0.801-76.968	0.0767538
RASA3	ENSG00000185989	protein_coding	7.811	0.812-75.144	0.0751322
SLX4IP	ENSG00000149346	protein_coding	7.731	0.799-74.833	0.0774265
LRRC66	ENSG00000188993	protein_coding	7.731	0.799-74.833	0.0774265
NUDT12	ENSG00000112874	protein_coding	7.671	0.791-74.377	0.0787785
CLIP4	ENSG00000115295	protein_coding	7.671	0.791-74.377	0.0787785
STAT4	ENSG00000138378	protein_coding	7.671	0.791-74.377	0.0787785
CRY1	ENSG00000008405	protein_coding	7.671	0.791-74.377	0.0787785
IL6ST	ENSG00000134352	protein_coding	7.671	0.791-74.377	0.0787785
LIMS1	ENSG00000169756	protein_coding	7.653	0.792-73.924	0.078624
TK2	ENSG00000166548	protein_coding	7.348	0.760-71.019	0.0848587
ATP2B4	ENSG00000058668	protein_coding	7.348	0.760-71.019	0.0848587
SOCS1	ENSG00000185338	protein_coding	7.348	0.760-71.019	0.0848587
KLHL2	ENSG00000109466	protein_coding	7.348	0.760-71.019	0.0848587
ZNF223	ENSG00000178386	protein_coding	7.192	0.741-69.785	0.0888078
TMX4	ENSG00000125827	protein_coding	7.125	0.737-68.878	0.0898305
SIX1	ENSG00000126778	protein_coding	7.125	0.737-68.878	0.0898305
KLF9	ENSG00000119138	protein_coding	6.987	0.717-68.067	0.0941839
RNF11	ENSG00000123091	protein_coding	6.882	0.713-66.460	0.0955033
TMCO4	ENSG00000162542	protein_coding	6.882	0.713-66.460	0.0955033
ARFGAP3	ENSG00000242247	protein_coding	6.687	0.692-64.643	0.100659
RANBP2	ENSG00000153201	protein_coding	6.651	0.691-64.034	0.101021
DYNLL2	ENSG00000264364	protein_coding	6.651	0.691-64.034	0.101021
LMAN2L	ENSG00000114988	protein_coding	6.651	0.691-64.034	0.101021
ARL6IP5	ENSG00000144746	protein_coding	6.618	0.687-63.766	0.102077
WSB2	ENSG00000176871	protein_coding	6.618	0.687-63.766	0.102077
TMEM106A	ENSG00000184988	protein_coding	6.618	0.687-63.766	0.102077
DUSP18	ENSG00000167065	protein_coding	6.53	0.671-63.504	0.105939
LRRC41	ENSG00000132128	protein_coding	6.479	0.672-62.475	0.10609
FAM161B	ENSG00000156050	protein_coding	6.479	0.672-62.475	0.10609
ERN1	ENSG00000178607	protein_coding	6.427	0.667-61.957	0.107531
GPR137B	ENSG00000077585	protein_coding	6.423	0.667-61.809	0.107414
SLC12A6	ENSG00000140199	protein_coding	6.272	0.647-60.813	0.113166
RNF144A	ENSG00000151692	protein_coding	6.272	0.647-60.813	0.113166
BEST1	ENSG00000167995	protein_coding	6.272	0.647-60.813	0.113166
PTGER4	ENSG00000171522	protein_coding	6.272	0.647-60.813	0.113166
BTBD9	ENSG00000183826	protein_coding	6.222	0.646-59.941	0.113696
JHY	ENSG00000109944	protein_coding	6.222	0.646-59.941	0.113696
CASK	ENSG00000147044	protein_coding	6.222	0.646-59.941	0.113696
SIRPD	ENSG00000125900	protein_coding	6.222	0.646-59.941	0.113696
ADGRE5	ENSG00000123146	protein_coding	6.222	0.646-59.941	0.113696
MAPKAP1	ENSG00000119487	protein_coding	6.071	0.630-58.533	0.1188
C16orf96	ENSG00000205832	protein_coding	6.069	0.626-58.793	0.119655
WIPF1	ENSG00000115935	protein_coding	6.055	0.628-58.385	0.11934
CRY2	ENSG00000121671	protein_coding	6.055	0.628-58.385	0.11934
EHD4	ENSG00000103966	protein_coding	6.002	0.624-57.730	0.120772
NTNG2	ENSG00000196358	protein_coding	5.886	0.608-56.989	0.125954
CUBN	ENSG00000107611	protein_coding	5.886	0.608-56.989	0.125954
ANKRD50	ENSG00000151458	protein_coding	5.886	0.608-56.989	0.125954
ANGPT4	ENSG00000101280	protein_coding	5.886	0.608-56.989	0.125954
UTRN	ENSG00000152818	protein_coding	5.886	0.608-56.989	0.125954
CD164	ENSG00000135535	protein_coding	5.886	0.608-56.989	0.125954
AL049634.2	ENSG00000260861	protein_coding	5.886	0.608-56.989	0.125954
NHLRC1	ENSG00000187566	protein_coding	5.886	0.608-56.989	0.125954
HDX	ENSG00000165259	protein_coding	5.876	0.609-56.669	0.125682
RTL5	ENSG00000242732	protein_coding	5.758	0.595-55.698	0.130544
ZNF629	ENSG00000102870	protein_coding	5.671	0.587-54.784	0.13371
DPYSL2	ENSG00000092964	protein_coding	5.671	0.587-54.784	0.13371
HS3ST3B1	ENSG00000125430	protein_coding	5.612	0.575-54.775	0.137837
YPEL2	ENSG00000175155	protein_coding	5.612	0.575-54.775	0.137837
RSBN1	ENSG00000081019	protein_coding	5.516	0.573-53.124	0.139526
TMED5	ENSG00000117500	protein_coding	5.516	0.573-53.124	0.139526
ZNF362	ENSG00000160094	protein_coding	5.497	0.569-53.075	0.140725
ELMOD2	ENSG00000179387	protein_coding	5.482	0.568-52.928	0.141352
RGS3	ENSG00000138835	protein_coding	5.474	0.569-52.623	0.140973
AKAP7	ENSG00000118507	protein_coding	5.383	0.546-53.070	0.149383
FGF2	ENSG00000138685	protein_coding	5.34	0.553-51.531	0.147545
DGCR2	ENSG00000070413	protein_coding	5.34	0.553-51.531	0.147545
TMEM167B	ENSG00000215717	protein_coding	5.33	0.554-51.279	0.147421
SLC35D1	ENSG00000116704	protein_coding	5.33	0.554-51.279	0.147421
SNN	ENSG00000184602	protein_coding	5.197	0.538-50.184	0.154286
NHS	ENSG00000188158	protein_coding	5.176	0.527-50.861	0.158509
SEMA4D	ENSG00000187764	protein_coding	5.157	0.535-49.689	0.15584
TLR5	ENSG00000187554	protein_coding	5.077	0.523-49.315	0.161337
KIAA0513	ENSG00000135709	protein_coding	5.077	0.523-49.315	0.161337
ATXN1	ENSG00000124788	protein_coding	5.077	0.523-49.315	0.161337
TRIM56	ENSG00000169871	protein_coding	5.048	0.524-48.631	0.16126
RRBP1	ENSG00000125844	protein_coding	5.046	0.523-48.715	0.161789
KITLG	ENSG00000049130	protein_coding	4.918	0.509-47.532	0.168744
PPM1B	ENSG00000138032	protein_coding	4.911	0.509-47.353	0.168642
STK10	ENSG00000072786	protein_coding	4.898	0.505-47.475	0.17034
NRBP1	ENSG00000115216	protein_coding	4.869	0.506-46.886	0.170744
MAML2	ENSG00000184384	protein_coding	4.869	0.506-46.886	0.170744
TBC1D8B	ENSG00000133138	protein_coding	4.869	0.506-46.886	0.170744
IKZF2	ENSG00000030419	protein_coding	4.869	0.506-46.886	0.170744
AGO1	ENSG00000092847	protein_coding	4.869	0.506-46.886	0.170744
EXOC6B	ENSG00000144036	protein_coding	4.789	0.493-46.496	0.176833
TIPARP	ENSG00000163659	protein_coding	4.762	0.491-46.133	0.178015
JAKMIP2	ENSG00000176049	protein_coding	4.753	0.493-45.787	0.177409
CKLF-CMTM1	ENSG00000254788	protein_coding	4.753	0.493-45.787	0.177409
ATG16L1	ENSG00000085978	protein_coding	4.744	0.492-45.709	0.178024
ERMAP	ENSG00000164010	protein_coding	4.744	0.492-45.709	0.178024
PDIK1L	ENSG00000175087	protein_coding	4.744	0.492-45.709	0.178024
TUBB1	ENSG00000101162	protein_coding	4.744	0.492-45.709	0.178024
MTHFR	ENSG00000177000	protein_coding	4.712	0.490-45.324	0.179593
NRIP1	ENSG00000180530	protein_coding	4.712	0.490-45.324	0.179593
SEPTIN10	ENSG00000186522	protein_coding	4.617	0.477-44.673	0.186524
NAT8	ENSG00000144035	protein_coding	4.617	0.477-44.673	0.186524
TMEM9B	ENSG00000175348	protein_coding	4.617	0.477-44.673	0.186524
CYSLTR2	ENSG00000152207	protein_coding	4.617	0.477-44.673	0.186524
ACSS2	ENSG00000131069	protein_coding	4.617	0.477-44.673	0.186524
CDK19	ENSG00000155111	protein_coding	4.611	0.478-44.436	0.186079
PARP16	ENSG00000138617	protein_coding	4.588	0.477-44.150	0.187197
DCLK1	ENSG00000133083	protein_coding	4.588	0.477-44.150	0.187197
SPATA32	ENSG00000184361	protein_coding	4.588	0.477-44.150	0.187197
USP27X	ENSG00000273820	protein_coding	4.498	0.466-43.393	0.193585
JMJD7-PLA2G4B	ENSG00000168970	protein_coding	4.494	0.464-43.495	0.194431
ATP10D	ENSG00000145246	protein_coding	4.494	0.464-43.495	0.194431
PABPC5	ENSG00000174740	protein_coding	4.494	0.464-43.495	0.194431
PEA15	ENSG00000162734	protein_coding	4.494	0.464-43.495	0.194431
TSPAN3	ENSG00000140391	protein_coding	4.494	0.455-44.400	0.198438
ZNF404	ENSG00000176222	protein_coding	4.485	0.464-43.398	0.194949
POU6F1	ENSG00000184271	protein_coding	4.458	0.464-42.882	0.195598
WASHC2C	ENSG00000172661	protein_coding	4.458	0.464-42.882	0.195598
IFNGR1	ENSG00000027697	protein_coding	4.458	0.464-42.882	0.195598
ZMYND11	ENSG00000015171	protein_coding	4.458	0.464-42.882	0.195598
CLEC16A	ENSG00000038532	protein_coding	4.458	0.464-42.882	0.195598
SEMA7A	ENSG00000138623	protein_coding	4.412	0.456-42.692	0.199941
ULK1	ENSG00000177169	protein_coding	4.404	0.452-42.952	0.202001
SLFN5	ENSG00000166750	protein_coding	4.404	0.452-42.952	0.202001
GUCY1B1	ENSG00000061918	protein_coding	4.404	0.452-42.952	0.202001
FAM13A	ENSG00000138640	protein_coding	4.365	0.451-42.223	0.203163
RAB11FIP1	ENSG00000156675	protein_coding	4.347	0.452-41.843	0.203434
CLIC4	ENSG00000169504	protein_coding	4.347	0.452-41.843	0.203434
XPC	ENSG00000154767	protein_coding	4.347	0.452-41.843	0.203434
CHD2	ENSG00000173575	protein_coding	4.347	0.452-41.843	0.203434
RBBP5	ENSG00000117222	protein_coding	4.347	0.452-41.843	0.203434
TLR6	ENSG00000174130	protein_coding	4.347	0.452-41.843	0.203434
AHNAK	ENSG00000124942	protein_coding	4.321	0.449-41.540	0.205022
ANTXR2	ENSG00000163297	protein_coding	4.254	0.437-41.392	0.212327
CCPG1	ENSG00000260916	protein_coding	4.222	0.429-41.587	0.217226
FRMD4A	ENSG00000151474	protein_coding	4.216	0.437-40.676	0.21344
DUSP16	ENSG00000111266	protein_coding	4.216	0.437-40.676	0.21344
CHMP3	ENSG00000115561	protein_coding	4.216	0.437-40.676	0.21344
TOB2	ENSG00000183864	protein_coding	4.163	0.569-30.458	0.160108
KIAA1614	ENSG00000135835	protein_coding	4.107	0.426-39.638	0.221928
MSTN	ENSG00000138379	protein_coding	4.107	0.426-39.638	0.221928
ZNF79	ENSG00000196152	protein_coding	4.107	0.426-39.638	0.221928
MAP4K3	ENSG00000011566	protein_coding	4.107	0.426-39.638	0.221928
ARHGAP21	ENSG00000107863	protein_coding	4.107	0.426-39.638	0.221928
MFSD6	ENSG00000151690	protein_coding	4.096	0.426-39.391	0.222167
DOP1A	ENSG00000083097	protein_coding	4.028	0.564-28.752	0.164744
LYST	ENSG00000143669	protein_coding	4.028	0.564-28.752	0.164744
SERINC1	ENSG00000111897	protein_coding	3.993	0.414-38.526	0.231256
ATP11A	ENSG00000068650	protein_coding	3.993	0.414-38.526	0.231256
CHRM4	ENSG00000180720	protein_coding	3.969	0.412-38.228	0.232997
RETREG2	ENSG00000144567	protein_coding	3.961	0.411-38.169	0.23372
SEMA6D	ENSG00000137872	protein_coding	3.943	0.406-38.287	0.236829
BBS12	ENSG00000181004	protein_coding	3.905	0.402-37.914	0.240154
RB1CC1	ENSG00000023287	protein_coding	3.894	0.403-37.600	0.239999
SRGAP2C	ENSG00000171943	protein_coding	3.894	0.403-37.600	0.239999
TMEM170A	ENSG00000166822	protein_coding	3.891	0.543-27.889	0.176372
KAT7	ENSG00000136504	protein_coding	3.891	0.543-27.889	0.176372
ITGAL	ENSG00000005844	protein_coding	3.891	0.543-27.889	0.176372
GOSR1	ENSG00000108587	protein_coding	3.891	0.543-27.889	0.176372
TMEM30A	ENSG00000112697	protein_coding	3.891	0.404-37.481	0.239803
ZNF555	ENSG00000186300	protein_coding	3.881	0.400-37.616	0.241955
AKTIP	ENSG00000166971	protein_coding	3.881	0.400-37.616	0.241955
EXT1	ENSG00000182197	protein_coding	3.863	0.401-37.196	0.242141
ARID4B	ENSG00000054267	protein_coding	3.836	0.537-27.399	0.180097
CASP3	ENSG00000164305	protein_coding	3.799	0.394-36.651	0.248474
ZBTB43	ENSG00000169155	protein_coding	3.766	0.391-36.274	0.25123
VPS13D	ENSG00000048707	protein_coding	3.766	0.391-36.274	0.25123
TCAF1	ENSG00000198420	protein_coding	3.766	0.391-36.274	0.25123
CPEB2	ENSG00000137449	protein_coding	3.766	0.391-36.274	0.25123
ZNF136	ENSG00000196646	protein_coding	3.766	0.391-36.274	0.25123
EXOC8	ENSG00000116903	protein_coding	3.766	0.391-36.274	0.25123
FBXW11	ENSG00000072803	protein_coding	3.766	0.391-36.274	0.25123
ZNF426	ENSG00000130818	protein_coding	3.745	0.389-36.034	0.252945
AP2B1	ENSG00000006125	protein_coding	3.744	0.521-26.902	0.189482
SRC	ENSG00000197122	protein_coding	3.682	0.382-35.488	0.259538
CHD6	ENSG00000124177	protein_coding	3.682	0.382-35.488	0.259538
STX6	ENSG00000135823	protein_coding	3.679	0.516-26.245	0.193876
TNIK	ENSG00000154310	protein_coding	3.679	0.516-26.245	0.193876
CCSER2	ENSG00000107771	protein_coding	3.666	0.379-35.475	0.261868
P2RY13	ENSG00000181631	protein_coding	3.666	0.379-35.475	0.261868
CA5B	ENSG00000169239	protein_coding	3.666	0.379-35.475	0.261868
CYLD	ENSG00000083799	protein_coding	3.666	0.379-35.475	0.261868
USP40	ENSG00000085982	protein_coding	3.666	0.379-35.475	0.261868
ZNF658	ENSG00000274349	protein_coding	3.654	0.374-35.659	0.26494
ZNF235	ENSG00000159917	protein_coding	3.625	0.502-26.172	0.201649
MED13	ENSG00000108510	protein_coding	3.575	0.371-34.464	0.270537
SOS2	ENSG00000100485	protein_coding	3.571	0.369-34.553	0.271642
SZRD1	ENSG00000055070	protein_coding	3.569	0.498-25.556	0.205219
PPP1R21	ENSG00000162869	protein_coding	3.553	0.497-25.412	0.206656
ATP8B3	ENSG00000130270	protein_coding	3.553	0.497-25.412	0.206656
PIGK	ENSG00000142892	protein_coding	3.549	0.369-34.136	0.272696
CSF2RB	ENSG00000100368	protein_coding	3.549	0.369-34.136	0.272696
PML	ENSG00000140464	protein_coding	3.508	0.494-24.933	0.209708
PDP1	ENSG00000164951	protein_coding	3.508	0.494-24.933	0.209708
GRIN2D	ENSG00000105464	protein_coding	3.508	0.494-24.933	0.209708
KIF3C	ENSG00000084731	protein_coding	3.496	0.358-34.098	0.281428
MAF	ENSG00000178573	protein_coding	3.496	0.358-34.098	0.281428
RBM47	ENSG00000163694	protein_coding	3.496	0.358-34.098	0.281428
RAB11FIP5	ENSG00000135631	protein_coding	3.472	0.359-33.572	0.282323
CASP8	ENSG00000064012	protein_coding	3.462	0.360-33.311	0.28241
RIPOR1	ENSG00000039523	protein_coding	3.462	0.360-33.311	0.28241
SMCR8	ENSG00000176994	protein_coding	3.462	0.360-33.311	0.28241
DOCK11	ENSG00000147251	protein_coding	3.462	0.360-33.311	0.28241
MYCBP2	ENSG00000005810	protein_coding	3.455	0.481-24.842	0.217945
CTSO	ENSG00000256043	protein_coding	3.403	0.349-33.174	0.291902
TSHZ3	ENSG00000121297	protein_coding	3.388	0.476-24.123	0.223028
LCOR	ENSG00000196233	protein_coding	3.388	0.476-24.123	0.223028
FRRS1	ENSG00000156869	protein_coding	3.388	0.476-24.123	0.223028
TRAPPC11	ENSG00000168538	protein_coding	3.388	0.476-24.123	0.223028
FOXO4	ENSG00000184481	protein_coding	3.384	0.350-32.743	0.292384
CCR8	ENSG00000179934	protein_coding	3.384	0.350-32.743	0.292384
MBOAT1	ENSG00000172197	protein_coding	3.36	0.348-32.420	0.294655
MGAT4A	ENSG00000071073	protein_coding	3.36	0.348-32.420	0.294655
PRKCH	ENSG00000027075	protein_coding	3.36	0.348-32.420	0.294655
LRRC8C	ENSG00000171488	protein_coding	3.36	0.348-32.420	0.294655
NBR1	ENSG00000188554	protein_coding	3.36	0.348-32.420	0.294655
POMGNT2	ENSG00000144647	protein_coding	3.346	0.339-32.983	0.300892
CNEP1R1	ENSG00000205423	protein_coding	3.309	0.461-23.765	0.234209
BSDC1	ENSG00000160058	protein_coding	3.309	0.461-23.765	0.234209
BLZF1	ENSG00000117475	protein_coding	3.293	0.457-23.735	0.23687
MARCHF1	ENSG00000145416	protein_coding	3.292	0.338-32.018	0.304679
ZFX	ENSG00000005889	protein_coding	3.289	0.341-31.691	0.303008
TMEM43	ENSG00000170876	protein_coding	3.289	0.341-31.691	0.303008
NIPAL3	ENSG00000001461	protein_coding	3.275	0.339-31.595	0.305078
RAPH1	ENSG00000173166	protein_coding	3.275	0.339-31.595	0.305078
LRRC8D	ENSG00000171492	protein_coding	3.275	0.339-31.595	0.305078
GCC2	ENSG00000135968	protein_coding	3.275	0.339-31.595	0.305078
FOXO3	ENSG00000118689	protein_coding	3.275	0.339-31.595	0.305078
FOXJ2	ENSG00000065970	protein_coding	3.275	0.339-31.595	0.305078
DYNC1H1	ENSG00000197102	protein_coding	3.268	0.340-31.422	0.30519
TRAF1	ENSG00000056558	protein_coding	3.268	0.340-31.422	0.30519
ARNTL	ENSG00000133794	protein_coding	3.261	0.458-23.212	0.23785
PITPNA	ENSG00000174238	protein_coding	3.261	0.458-23.212	0.23785
IKZF4	ENSG00000123411	protein_coding	3.261	0.458-23.212	0.23785
ANXA5	ENSG00000164111	protein_coding	3.261	0.458-23.212	0.23785
RALGDS	ENSG00000160271	protein_coding	3.261	0.458-23.212	0.23785
ATP6V0A2	ENSG00000185344	protein_coding	3.261	0.458-23.212	0.23785
ITPRIP	ENSG00000148841	protein_coding	3.254	0.455-23.286	0.240046
DNAJB5	ENSG00000137094	protein_coding	3.236	0.334-31.371	0.310854
PRKACA	ENSG00000072062	protein_coding	3.236	0.334-31.371	0.310854
CCDC92	ENSG00000119242	protein_coding	3.196	0.329-31.042	0.316498
BMP2K	ENSG00000138756	protein_coding	3.196	0.329-31.042	0.316498
ACAD11	ENSG00000240303	protein_coding	3.188	0.331-30.678	0.315558
RHBDF2	ENSG00000129667	protein_coding	3.188	0.331-30.678	0.315558
SEPTIN11	ENSG00000138758	protein_coding	3.168	0.440-22.815	0.252281
PRKAA1	ENSG00000132356	protein_coding	3.157	0.442-22.529	0.251638
PNPO	ENSG00000108439	protein_coding	3.157	0.442-22.529	0.251638
FICD	ENSG00000198855	protein_coding	3.157	0.442-22.529	0.251638
ADAT1	ENSG00000065457	protein_coding	3.157	0.442-22.529	0.251638
TXLNA	ENSG00000084652	protein_coding	3.157	0.442-22.529	0.251638
UBAP1	ENSG00000165006	protein_coding	3.157	0.442-22.529	0.251638
SAMD9	ENSG00000205413	protein_coding	3.157	0.442-22.529	0.251638
ZFYVE26	ENSG00000072121	protein_coding	3.157	0.442-22.529	0.251638
EIF4ENIF1	ENSG00000184708	protein_coding	3.142	0.324-30.463	0.323272
MNT	ENSG00000070444	protein_coding	3.141	0.439-22.495	0.254438
ZNF627	ENSG00000198551	protein_coding	3.141	0.439-22.495	0.254438
PP2D1	ENSG00000183977	protein_coding	3.141	0.439-22.495	0.254438
STIM1	ENSG00000167323	protein_coding	3.124	0.440-22.192	0.254725
PJA2	ENSG00000198961	protein_coding	3.124	0.440-22.192	0.254725
PRKAR1A	ENSG00000108946	protein_coding	3.124	0.440-22.192	0.254725
TNFAIP1	ENSG00000109079	protein_coding	3.124	0.440-22.192	0.254725
UBXN4	ENSG00000144224	protein_coding	3.124	0.440-22.192	0.254725
SERPINB8	ENSG00000166401	protein_coding	3.124	0.440-22.192	0.254725
CARD14	ENSG00000141527	protein_coding	3.112	0.321-30.216	0.327645
COQ10B	ENSG00000115520	protein_coding	3.106	0.322-29.979	0.327156
TRAM1	ENSG00000067167	protein_coding	3.106	0.322-29.979	0.327156
OSMR	ENSG00000145623	protein_coding	3.105	0.322-29.895	0.326828
OPA3	ENSG00000125741	protein_coding	3.096	0.428-22.371	0.262706
CYFIP1	ENSG00000273749	protein_coding	3.096	0.319-30.025	0.329606
LRRK2	ENSG00000188906	protein_coding	3.095	0.322-29.777	0.328065
IRF2BPL	ENSG00000119669	protein_coding	3.086	0.321-29.713	0.329448
ROBO1	ENSG00000169855	protein_coding	3.086	0.321-29.713	0.329448
ADAM23	ENSG00000114948	protein_coding	3.046	0.426-21.767	0.266905
ZNF155	ENSG00000204920	protein_coding	3.046	0.426-21.767	0.266905
MOB1A	ENSG00000114978	protein_coding	3.031	0.314-29.220	0.337512
OPN3	ENSG00000054277	protein_coding	3.031	0.314-29.220	0.337512
LEPROT	ENSG00000213625	protein_coding	3.025	0.312-29.344	0.339768
LONP2	ENSG00000102910	protein_coding	3.024	0.425-21.525	0.269016
KDM5A	ENSG00000073614	protein_coding	3.024	0.425-21.525	0.269016
G3BP2	ENSG00000138757	protein_coding	3.024	0.425-21.525	0.269016
AL121753.1	ENSG00000261582	protein_coding	3.024	0.425-21.525	0.269016
ZNF490	ENSG00000188033	protein_coding	3.024	0.425-21.525	0.269016
ANKRD44	ENSG00000065413	protein_coding	3.024	0.425-21.525	0.269016
MARCHF7	ENSG00000136536	protein_coding	3.024	0.425-21.525	0.269016
MOB3B	ENSG00000120162	protein_coding	3.023	0.423-21.611	0.270342
MYO1B	ENSG00000128641	protein_coding	3.023	0.423-21.611	0.270342
KRBA2	ENSG00000184619	protein_coding	3.023	0.423-21.611	0.270342
ITCH	ENSG00000078747	protein_coding	3.023	0.423-21.611	0.270342
USP32	ENSG00000170832	protein_coding	3.023	0.423-21.611	0.270342
DCAF5	ENSG00000139990	protein_coding	3.023	0.423-21.611	0.270342
KLHL3	ENSG00000146021	protein_coding	3.009	0.422-21.486	0.271951
ZZEF1	ENSG00000074755	protein_coding	3.008	0.312-28.972	0.340546
ZNF699	ENSG00000196110	protein_coding	3.008	0.312-28.972	0.340546
RAB2A	ENSG00000104388	protein_coding	2.994	0.311-28.815	0.342431
C20orf194	ENSG00000088854	protein_coding	2.968	0.303-29.093	0.350207
CDHR1	ENSG00000148600	protein_coding	2.968	0.303-29.093	0.350207
PADI2	ENSG00000117115	protein_coding	2.94	0.305-28.322	0.350778
LMBRD2	ENSG00000164187	protein_coding	2.94	0.305-28.322	0.350778
KDM6A	ENSG00000147050	protein_coding	2.94	0.305-28.322	0.350778
APMAP	ENSG00000101474	protein_coding	2.928	0.304-28.191	0.352595
ATP1A1	ENSG00000163399	protein_coding	2.928	0.304-28.191	0.352595
PLEKHH2	ENSG00000152527	protein_coding	2.928	0.304-28.191	0.352595
IFFO2	ENSG00000169991	protein_coding	2.928	0.302-28.336	0.353643
CPLANE1	ENSG00000197603	protein_coding	2.925	0.409-20.945	0.285149
CSDE1	ENSG00000009307	protein_coding	2.925	0.409-20.945	0.285149
NOMO3	ENSG00000103226	protein_coding	2.919	0.410-20.783	0.284787
ZFR	ENSG00000056097	protein_coding	2.919	0.410-20.783	0.284787
KIAA0100	ENSG00000007202	protein_coding	2.919	0.410-20.783	0.284787
NSD1	ENSG00000165671	protein_coding	2.919	0.410-20.783	0.284787
ZFAND3	ENSG00000156639	protein_coding	2.919	0.410-20.783	0.284787
TNFSF14	ENSG00000125735	protein_coding	2.919	0.410-20.783	0.284787
RAB43	ENSG00000172780	protein_coding	2.919	0.410-20.783	0.284787
FAM104A	ENSG00000133193	protein_coding	2.919	0.410-20.783	0.284787
ZNF689	ENSG00000156853	protein_coding	2.919	0.410-20.783	0.284787
DNAJC5	ENSG00000101152	protein_coding	2.919	0.410-20.783	0.284787
STAU1	ENSG00000124214	protein_coding	2.919	0.410-20.783	0.284787
GPRIN3	ENSG00000185477	protein_coding	2.919	0.410-20.783	0.284787
CMIP	ENSG00000153815	protein_coding	2.919	0.410-20.783	0.284787
NPHP3-ACAD11	ENSG00000274810	protein_coding	2.897	0.407-20.631	0.288339
STX11	ENSG00000135604	protein_coding	2.897	0.407-20.631	0.288339
LAPTM4A	ENSG00000068697	protein_coding	2.897	0.407-20.631	0.288339
MINDY2	ENSG00000128923	protein_coding	2.897	0.407-20.631	0.288339
KCTD12	ENSG00000178695	protein_coding	2.897	0.407-20.631	0.288339
ZNF322	ENSG00000181315	protein_coding	2.897	0.407-20.631	0.288339
APPBP2	ENSG00000062725	protein_coding	2.897	0.407-20.631	0.288339
FNIP2	ENSG00000052795	protein_coding	2.897	0.407-20.631	0.288339
KLF6	ENSG00000067082	protein_coding	2.897	0.407-20.631	0.288339
ARSB	ENSG00000113273	protein_coding	2.897	0.407-20.631	0.288339
SASH1	ENSG00000111961	protein_coding	2.897	0.407-20.631	0.288339
ARHGEF11	ENSG00000132694	protein_coding	2.897	0.407-20.631	0.288339
NDST1	ENSG00000070614	protein_coding	2.897	0.407-20.631	0.288339
WDR44	ENSG00000131725	protein_coding	2.897	0.407-20.631	0.288339
SIAE	ENSG00000110013	protein_coding	2.897	0.407-20.631	0.288339
GIGYF2	ENSG00000204120	protein_coding	2.897	0.407-20.631	0.288339
IDH1	ENSG00000138413	protein_coding	2.897	0.407-20.631	0.288339
MR1	ENSG00000153029	protein_coding	2.897	0.407-20.631	0.288339
SMARCA2	ENSG00000080503	protein_coding	2.876	0.397-20.835	0.295703
HERC1	ENSG00000103657	protein_coding	2.856	0.296-27.518	0.364024
XRN1	ENSG00000114127	protein_coding	2.856	0.296-27.518	0.364024
EVI5	ENSG00000067208	protein_coding	2.856	0.296-27.518	0.364024
SFT2D2	ENSG00000213064	protein_coding	2.852	0.295-27.595	0.365489
RALGAPB	ENSG00000170471	protein_coding	2.831	0.396-20.210	0.299501
ASB7	ENSG00000183475	protein_coding	2.831	0.396-20.210	0.299501
SLC30A6	ENSG00000152683	protein_coding	2.831	0.396-20.210	0.299501
RAB2B	ENSG00000129472	protein_coding	2.831	0.396-20.210	0.299501
GDAP2	ENSG00000196505	protein_coding	2.831	0.396-20.210	0.299501
GPATCH2L	ENSG00000089916	protein_coding	2.831	0.396-20.210	0.299501
ZNF484	ENSG00000127081	protein_coding	2.831	0.396-20.210	0.299501
SGMS2	ENSG00000164023	protein_coding	2.829	0.391-20.445	0.30272
SLC36A1	ENSG00000123643	protein_coding	2.806	0.395-19.963	0.302601
IQGAP1	ENSG00000140575	protein_coding	2.806	0.395-19.963	0.302601
FCHO2	ENSG00000157107	protein_coding	2.806	0.395-19.963	0.302601
GLTP	ENSG00000139433	protein_coding	2.806	0.395-19.963	0.302601
USP38	ENSG00000170185	protein_coding	2.806	0.395-19.963	0.302601
ASPH	ENSG00000198363	protein_coding	2.806	0.395-19.963	0.302601
IGF2R	ENSG00000197081	protein_coding	2.806	0.395-19.963	0.302601
AMER1	ENSG00000184675	protein_coding	2.806	0.395-19.963	0.302601
CNNM4	ENSG00000158158	protein_coding	2.806	0.395-19.963	0.302601
FEM1C	ENSG00000145780	protein_coding	2.806	0.395-19.963	0.302601
NOMO2	ENSG00000185164	protein_coding	2.806	0.395-19.963	0.302601
LGALS8	ENSG00000116977	protein_coding	2.803	0.393-19.983	0.303605
SP110	ENSG00000135899	protein_coding	2.803	0.393-19.983	0.303605
ITPR1	ENSG00000150995	protein_coding	2.803	0.393-19.983	0.303605
VPS26C	ENSG00000157538	protein_coding	2.803	0.393-19.983	0.303605
RLIM	ENSG00000131263	protein_coding	2.803	0.393-19.983	0.303605
STAT2	ENSG00000170581	protein_coding	2.803	0.393-19.983	0.303605
TTC17	ENSG00000052841	protein_coding	2.803	0.393-19.983	0.303605
GOLGA1	ENSG00000136935	protein_coding	2.803	0.393-19.983	0.303605
FAF2	ENSG00000113194	protein_coding	2.803	0.393-19.983	0.303605
DYNC1LI2	ENSG00000135720	protein_coding	2.803	0.393-19.983	0.303605
TENT2	ENSG00000164329	protein_coding	2.803	0.393-19.983	0.303605
KIAA1109	ENSG00000138688	protein_coding	2.796	0.290-27.000	0.374164
AHCYL1	ENSG00000168710	protein_coding	2.796	0.290-27.000	0.374164
SUFU	ENSG00000107882	protein_coding	2.796	0.290-27.000	0.374164
CD4	ENSG00000010610	protein_coding	2.787	0.286-27.211	0.377885
PAQR8	ENSG00000170915	protein_coding	2.785	0.391-19.814	0.306265
KIAA1671	ENSG00000197077	protein_coding	2.773	0.287-26.815	0.378335
ZNF217	ENSG00000171940	protein_coding	2.768	0.288-26.626	0.378149
SAP30L	ENSG00000164576	protein_coding	2.764	0.286-26.700	0.379711
AC010542.3	ENSG00000260851	protein_coding	2.737	0.381-19.634	0.316647
FEM1B	ENSG00000169018	protein_coding	2.721	0.382-19.400	0.317782
TNFSF13	ENSG00000161955	protein_coding	2.711	0.377-19.489	0.321811
MACF1	ENSG00000127603	protein_coding	2.711	0.377-19.489	0.321811
STX12	ENSG00000117758	protein_coding	2.711	0.377-19.489	0.321811
C5orf15	ENSG00000113583	protein_coding	2.711	0.377-19.489	0.321811
ATF6	ENSG00000118217	protein_coding	2.711	0.377-19.489	0.321811
UBE2Z	ENSG00000159202	protein_coding	2.706	0.380-19.268	0.320354
MFN2	ENSG00000116688	protein_coding	2.706	0.380-19.268	0.320354
EIF2AK2	ENSG00000055332	protein_coding	2.706	0.380-19.268	0.320354
TNFAIP3	ENSG00000118503	protein_coding	2.706	0.380-19.268	0.320354
PHC1	ENSG00000111752	protein_coding	2.706	0.380-19.268	0.320354
C5orf51	ENSG00000205765	protein_coding	2.706	0.380-19.268	0.320354
RAP1GAP2	ENSG00000132359	protein_coding	2.706	0.380-19.268	0.320354
LCP2	ENSG00000043462	protein_coding	2.706	0.380-19.268	0.320354
PRR5L	ENSG00000135362	protein_coding	2.706	0.380-19.268	0.320354
CSRNP2	ENSG00000110925	protein_coding	2.706	0.380-19.268	0.320354
CALCOCO2	ENSG00000136436	protein_coding	2.706	0.380-19.268	0.320354
PRDM5	ENSG00000138738	protein_coding	2.706	0.380-19.268	0.320354
SH3GLB1	ENSG00000097033	protein_coding	2.706	0.380-19.268	0.320354
C16orf46	ENSG00000166455	protein_coding	2.706	0.380-19.268	0.320354
TMEM144	ENSG00000164124	protein_coding	2.706	0.380-19.268	0.320354
UBL3	ENSG00000122042	protein_coding	2.706	0.380-19.268	0.320354
EXT2	ENSG00000151348	protein_coding	2.706	0.380-19.268	0.320354
SMG1	ENSG00000157106	protein_coding	2.706	0.380-19.268	0.320354
FAM222B	ENSG00000173065	protein_coding	2.706	0.380-19.268	0.320354
MCTP1	ENSG00000175471	protein_coding	2.706	0.380-19.268	0.320354
PHF20	ENSG00000025293	protein_coding	2.706	0.380-19.268	0.320354
RETSAT	ENSG00000042445	protein_coding	2.706	0.380-19.268	0.320354
AQR	ENSG00000021776	protein_coding	2.706	0.380-19.268	0.320354
XAF1	ENSG00000132530	protein_coding	2.706	0.380-19.268	0.320354
RBBP9	ENSG00000089050	protein_coding	2.706	0.380-19.268	0.320354
MTOR	ENSG00000198793	protein_coding	2.706	0.380-19.268	0.320354
ARHGAP1	ENSG00000175220	protein_coding	2.706	0.380-19.268	0.320354
CDC42SE1	ENSG00000197622	protein_coding	2.706	0.380-19.268	0.320354
ACOX1	ENSG00000161533	protein_coding	2.706	0.380-19.268	0.320354
NFE2L1	ENSG00000082641	protein_coding	2.706	0.380-19.268	0.320354
EDEM3	ENSG00000116406	protein_coding	2.706	0.380-19.268	0.320354
CPT2	ENSG00000157184	protein_coding	2.686	0.279-25.828	0.392264
RBMS2	ENSG00000076067	protein_coding	2.686	0.278-25.924	0.392956
IRAK2	ENSG00000134070	protein_coding	2.686	0.278-25.924	0.392956
AC092835.1	ENSG00000233757	protein_coding	2.686	0.278-25.924	0.392956
SHOX2	ENSG00000168779	protein_coding	2.665	0.363-19.561	0.335071
STXBP5	ENSG00000164506	protein_coding	2.644	0.274-25.556	0.400939
ZDHHC20	ENSG00000180776	protein_coding	2.632	0.369-18.781	0.334419
ZNF841	ENSG00000197608	protein_coding	2.632	0.369-18.781	0.334419
AREL1	ENSG00000119682	protein_coding	2.632	0.369-18.781	0.334419
PTPRE	ENSG00000132334	protein_coding	2.632	0.369-18.781	0.334419
CTNNA1	ENSG00000044115	protein_coding	2.632	0.369-18.781	0.334419
TEX2	ENSG00000136478	protein_coding	2.628	0.273-25.311	0.403101
KIDINS220	ENSG00000134313	protein_coding	2.628	0.273-25.311	0.403101
MATR3	ENSG00000015479	protein_coding	2.623	0.368-18.713	0.335991
ARHGAP5	ENSG00000100852	protein_coding	2.623	0.368-18.713	0.335991
ZNF562	ENSG00000171466	protein_coding	2.623	0.368-18.713	0.335991
RAB39A	ENSG00000179331	protein_coding	2.623	0.368-18.713	0.335991
DNAJC3	ENSG00000102580	protein_coding	2.623	0.368-18.713	0.335991
AC010422.6	ENSG00000269693	protein_coding	2.623	0.368-18.713	0.335991
KIAA0556	ENSG00000047578	protein_coding	2.623	0.368-18.713	0.335991
CCNK	ENSG00000090061	protein_coding	2.623	0.368-18.713	0.335991
FOXJ3	ENSG00000198815	protein_coding	2.623	0.368-18.713	0.335991
ARHGAP31	ENSG00000031081	protein_coding	2.602	0.366-18.484	0.339175
SLC38A7	ENSG00000103042	protein_coding	2.602	0.366-18.484	0.339175
CLOCK	ENSG00000134852	protein_coding	2.602	0.366-18.484	0.339175
LAMP2	ENSG00000005893	protein_coding	2.602	0.366-18.484	0.339175
B4GALT5	ENSG00000158470	protein_coding	2.602	0.366-18.484	0.339175
TGOLN2	ENSG00000152291	protein_coding	2.602	0.366-18.484	0.339175
DNAJC13	ENSG00000138246	protein_coding	2.602	0.366-18.484	0.339175
PARP9	ENSG00000138496	protein_coding	2.602	0.366-18.484	0.339175
PANX1	ENSG00000110218	protein_coding	2.602	0.366-18.484	0.339175
SLC30A1	ENSG00000170385	protein_coding	2.602	0.366-18.484	0.339175
TAOK1	ENSG00000160551	protein_coding	2.602	0.366-18.484	0.339175
M6PR	ENSG00000003056	protein_coding	2.602	0.366-18.484	0.339175
CHM	ENSG00000188419	protein_coding	2.602	0.366-18.484	0.339175
VPS37C	ENSG00000167987	protein_coding	2.602	0.366-18.484	0.339175
HPS5	ENSG00000110756	protein_coding	2.602	0.366-18.484	0.339175
KDSR	ENSG00000119537	protein_coding	2.602	0.366-18.484	0.339175
ITPRIPL2	ENSG00000205730	protein_coding	2.602	0.366-18.484	0.339175
VSIG10L	ENSG00000186806	protein_coding	2.602	0.366-18.484	0.339175
TTYH3	ENSG00000136295	protein_coding	2.602	0.366-18.484	0.339175
MBD5	ENSG00000204406	protein_coding	2.602	0.366-18.484	0.339175
PPARA	ENSG00000186951	protein_coding	2.581	0.267-24.993	0.413098
KDM4A	ENSG00000066135	protein_coding	2.581	0.267-24.993	0.413098
RNF217	ENSG00000146373	protein_coding	2.553	0.350-18.619	0.355241
JAZF1	ENSG00000153814	protein_coding	2.548	0.265-24.515	0.418006
SIK2	ENSG00000170145	protein_coding	2.548	0.265-24.515	0.418006
WNK1	ENSG00000060237	protein_coding	2.537	0.356-18.104	0.353084
RNF114	ENSG00000124226	protein_coding	2.537	0.356-18.104	0.353084
TPMT	ENSG00000137364	protein_coding	2.537	0.356-18.104	0.353084
P2RY12	ENSG00000169313	protein_coding	2.537	0.263-24.457	0.420535
MAGEH1	ENSG00000187601	protein_coding	2.534	0.263-24.425	0.421227
RARB	ENSG00000077092	protein_coding	2.531	0.353-18.152	0.355719
PEAR1	ENSG00000187800	protein_coding	2.531	0.353-18.152	0.355719
TCF7L2	ENSG00000148737	protein_coding	2.531	0.353-18.152	0.355719
ADIPOR1	ENSG00000159346	protein_coding	2.531	0.353-18.152	0.355719
CRYBG1	ENSG00000112297	protein_coding	2.531	0.353-18.152	0.355719
AGAP1	ENSG00000157985	protein_coding	2.531	0.353-18.152	0.355719
DYNC2H1	ENSG00000187240	protein_coding	2.531	0.353-18.152	0.355719
PTPN13	ENSG00000163629	protein_coding	2.531	0.353-18.152	0.355719
AAK1	ENSG00000115977	protein_coding	2.531	0.353-18.152	0.355719
SPTY2D1	ENSG00000179119	protein_coding	2.523	0.355-17.941	0.355235
ABL1	ENSG00000097007	protein_coding	2.523	0.355-17.941	0.355235
KLHL11	ENSG00000178502	protein_coding	2.523	0.355-17.941	0.355235
RNF169	ENSG00000166439	protein_coding	2.523	0.355-17.941	0.355235
DMGDH	ENSG00000132837	protein_coding	2.517	0.354-17.883	0.356303
CEP170B	ENSG00000099814	protein_coding	2.514	0.351-17.997	0.358542
TBC1D9	ENSG00000109436	protein_coding	2.483	0.256-24.126	0.433068
SLC2A10	ENSG00000197496	protein_coding	2.481	0.258-23.878	0.431572
CAST	ENSG00000153113	protein_coding	2.481	0.258-23.878	0.431572
RTL6	ENSG00000188636	protein_coding	2.467	0.256-23.759	0.434548
ZNF557	ENSG00000130544	protein_coding	2.467	0.256-23.759	0.434548
TP53TG5	ENSG00000124251	protein_coding	2.453	0.342-17.607	0.372247
SEC22B	ENSG00000265808	protein_coding	2.453	0.342-17.607	0.372247
SULT1C4	ENSG00000198075	protein_coding	2.453	0.342-17.607	0.372247
PLA2G4A	ENSG00000116711	protein_coding	2.44	0.343-17.348	0.372745
SUN2	ENSG00000100242	protein_coding	2.44	0.343-17.348	0.372745
GALNS	ENSG00000141012	protein_coding	2.44	0.343-17.348	0.372745
AMPH	ENSG00000078053	protein_coding	2.44	0.343-17.348	0.372745
STK35	ENSG00000125834	protein_coding	2.44	0.343-17.348	0.372745
SLC35E1	ENSG00000127526	protein_coding	2.44	0.343-17.348	0.372745
TULP3	ENSG00000078246	protein_coding	2.44	0.343-17.348	0.372745
CXCR3	ENSG00000186810	protein_coding	2.44	0.343-17.348	0.372745
ZNF25	ENSG00000175395	protein_coding	2.44	0.343-17.348	0.372745
FTO	ENSG00000140718	protein_coding	2.44	0.343-17.348	0.372745
TRIM14	ENSG00000106785	protein_coding	2.44	0.343-17.348	0.372745
KHNYN	ENSG00000100441	protein_coding	2.44	0.343-17.348	0.372745
MVB12B	ENSG00000196814	protein_coding	2.44	0.343-17.348	0.372745
ATXN1L	ENSG00000224470	protein_coding	2.44	0.343-17.348	0.372745
TRIP12	ENSG00000153827	protein_coding	2.44	0.343-17.348	0.372745
N4BP1	ENSG00000102921	protein_coding	2.433	0.340-17.391	0.375517
PLXNC1	ENSG00000136040	protein_coding	2.433	0.340-17.391	0.375517
EPDR1	ENSG00000086289	protein_coding	2.433	0.340-17.391	0.375517
NAGA	ENSG00000198951	protein_coding	2.433	0.340-17.391	0.375517
FNIP1	ENSG00000217128	protein_coding	2.433	0.340-17.391	0.375517
CTTNBP2NL	ENSG00000143079	protein_coding	2.433	0.340-17.391	0.375517
TRIP11	ENSG00000100815	protein_coding	2.433	0.340-17.391	0.375517
SEL1L	ENSG00000071537	protein_coding	2.433	0.340-17.391	0.375517
RIN2	ENSG00000132669	protein_coding	2.433	0.340-17.391	0.375517
RAPGEF2	ENSG00000109756	protein_coding	2.433	0.340-17.391	0.375517
CTNND1	ENSG00000198561	protein_coding	2.433	0.340-17.391	0.375517
PTTG1IP	ENSG00000183255	protein_coding	2.433	0.340-17.391	0.375517
SSH1	ENSG00000084112	protein_coding	2.433	0.340-17.391	0.375517
DCTN4	ENSG00000132912	protein_coding	2.433	0.340-17.391	0.375517
DSC2	ENSG00000134755	protein_coding	2.433	0.340-17.391	0.375517
TVP23C-CDRT4	ENSG00000259024	protein_coding	2.433	0.340-17.391	0.375517
TMEM184C	ENSG00000164168	protein_coding	2.433	0.340-17.391	0.375517
MMAA	ENSG00000151611	protein_coding	2.433	0.340-17.391	0.375517
ACVR1	ENSG00000115170	protein_coding	2.433	0.340-17.391	0.375517
PIK3CB	ENSG00000051382	protein_coding	2.433	0.340-17.391	0.375517
RALB	ENSG00000144118	protein_coding	2.433	0.340-17.391	0.375517
GNE	ENSG00000159921	protein_coding	2.433	0.340-17.391	0.375517
SPART	ENSG00000133104	protein_coding	2.433	0.340-17.391	0.375517
BPTF	ENSG00000171634	protein_coding	2.42	0.251-23.318	0.444517
RC3H2	ENSG00000056586	protein_coding	2.404	0.250-23.149	0.44789
AP3D1	ENSG00000065000	protein_coding	2.387	0.333-17.093	0.38651
OTUD4	ENSG00000164164	protein_coding	2.382	0.245-23.167	0.454466
DCUN1D3	ENSG00000188215	protein_coding	2.359	0.330-16.859	0.392423
FAN1	ENSG00000198690	protein_coding	2.359	0.330-16.859	0.392423
RNF111	ENSG00000157450	protein_coding	2.359	0.330-16.859	0.392423
MFAP3	ENSG00000037749	protein_coding	2.359	0.330-16.859	0.392423
PIAS1	ENSG00000033800	protein_coding	2.359	0.330-16.859	0.392423
GALNT4	ENSG00000257594	protein_coding	2.359	0.330-16.859	0.392423
TMCO3	ENSG00000150403	protein_coding	2.359	0.330-16.859	0.392423
ST3GAL1	ENSG00000008513	protein_coding	2.353	0.331-16.704	0.392306
LRRC3	ENSG00000160233	protein_coding	2.353	0.331-16.704	0.392306
AGPAT3	ENSG00000160216	protein_coding	2.353	0.331-16.704	0.392306
BZW1	ENSG00000082153	protein_coding	2.353	0.331-16.704	0.392306
IRAK4	ENSG00000198001	protein_coding	2.347	0.244-22.604	0.460255
ASAP1	ENSG00000153317	protein_coding	2.347	0.244-22.604	0.460255
TLL1	ENSG00000038295	protein_coding	2.346	0.329-16.741	0.395209
SLC35C1	ENSG00000181830	protein_coding	2.336	0.241-22.632	0.463853
ZNF646	ENSG00000167395	protein_coding	2.32	0.323-16.667	0.402861
MANBA	ENSG00000109323	protein_coding	2.29	0.317-16.549	0.411758
LUZP1	ENSG00000169641	protein_coding	2.29	0.317-16.549	0.411758
PSEN1	ENSG00000080815	protein_coding	2.29	0.317-16.549	0.411758
ACSL1	ENSG00000151726	protein_coding	2.29	0.317-16.549	0.411758
DSE	ENSG00000111817	protein_coding	2.29	0.317-16.549	0.411758
KIRREL1	ENSG00000183853	protein_coding	2.29	0.317-16.549	0.411758
HTR7	ENSG00000148680	protein_coding	2.285	0.237-22.023	0.474651
SYNJ1	ENSG00000159082	protein_coding	2.281	0.320-16.283	0.410774
TRAPPC10	ENSG00000160218	protein_coding	2.281	0.320-16.283	0.410774
FYB1	ENSG00000082074	protein_coding	2.281	0.320-16.283	0.410774
TRAF6	ENSG00000175104	protein_coding	2.281	0.320-16.283	0.410774
GIMAP8	ENSG00000171115	protein_coding	2.281	0.320-16.283	0.410774
IFIH1	ENSG00000115267	protein_coding	2.281	0.320-16.283	0.410774
SAMHD1	ENSG00000101347	protein_coding	2.281	0.320-16.283	0.410774
ALS2	ENSG00000003393	protein_coding	2.281	0.320-16.283	0.410774
TOR1B	ENSG00000136816	protein_coding	2.281	0.320-16.283	0.410774
TMEM127	ENSG00000135956	protein_coding	2.281	0.320-16.283	0.410774
SUSD6	ENSG00000100647	protein_coding	2.281	0.320-16.283	0.410774
ADCY7	ENSG00000121281	protein_coding	2.281	0.320-16.283	0.410774
WASL	ENSG00000106299	protein_coding	2.281	0.320-16.283	0.410774
ADAM10	ENSG00000137845	protein_coding	2.281	0.320-16.283	0.410774
PIK3R1	ENSG00000145675	protein_coding	2.281	0.320-16.283	0.410774
NPTN	ENSG00000156642	protein_coding	2.281	0.320-16.283	0.410774
CREBL2	ENSG00000111269	protein_coding	2.281	0.320-16.283	0.410774
EIF4E3	ENSG00000163412	protein_coding	2.281	0.320-16.283	0.410774
ATP2C1	ENSG00000017260	protein_coding	2.281	0.320-16.283	0.410774
SLC25A44	ENSG00000160785	protein_coding	2.281	0.320-16.283	0.410774
DOC2B	ENSG00000272636	protein_coding	2.281	0.320-16.283	0.410774
DAPK1	ENSG00000196730	protein_coding	2.281	0.320-16.283	0.410774
GTF3C4	ENSG00000125484	protein_coding	2.281	0.320-16.283	0.410774
SERINC3	ENSG00000132824	protein_coding	2.281	0.320-16.283	0.410774
KLHL4	ENSG00000102271	protein_coding	2.279	0.237-21.956	0.476043
MAML1	ENSG00000161021	protein_coding	2.229	0.231-21.508	0.488423
ICE1	ENSG00000164151	protein_coding	2.229	0.231-21.508	0.488423
PDE10A	ENSG00000112541	protein_coding	2.229	0.231-21.508	0.488423
GOLGA5	ENSG00000066455	protein_coding	2.219	0.307-16.024	0.429488
PPT1	ENSG00000131238	protein_coding	2.218	0.227-21.695	0.493528
NEK11	ENSG00000114670	protein_coding	2.218	0.227-21.695	0.493528
TSTD2	ENSG00000136925	protein_coding	2.215	0.310-15.822	0.427961
EP400	ENSG00000183495	protein_coding	2.213	0.311-15.739	0.427285
ATP8B2	ENSG00000143515	protein_coding	2.213	0.311-15.739	0.427285
FUT4	ENSG00000196371	protein_coding	2.213	0.311-15.739	0.427285
PRDM4	ENSG00000110851	protein_coding	2.213	0.311-15.739	0.427285
ZBED1	ENSG00000214717	protein_coding	2.213	0.311-15.739	0.427285
LAMP1	ENSG00000185896	protein_coding	2.213	0.311-15.739	0.427285
IL12B	ENSG00000113302	protein_coding	2.213	0.311-15.739	0.427285
AASS	ENSG00000008311	protein_coding	2.211	0.229-21.388	0.49328
DAB2	ENSG00000153071	protein_coding	2.211	0.229-21.388	0.49328
RGL1	ENSG00000143344	protein_coding	2.2	0.309-15.660	0.431196
TPP1	ENSG00000166340	protein_coding	2.2	0.309-15.660	0.431196
FAR2	ENSG00000064763	protein_coding	2.2	0.309-15.660	0.431196
TRPS1	ENSG00000104447	protein_coding	2.2	0.309-15.660	0.431196
CCND1	ENSG00000110092	protein_coding	2.2	0.309-15.660	0.431196
MYO5A	ENSG00000197535	protein_coding	2.2	0.309-15.660	0.431196
CDC42BPB	ENSG00000198752	protein_coding	2.2	0.309-15.660	0.431196
KIAA2026	ENSG00000183354	protein_coding	2.2	0.309-15.660	0.431196
KIF13A	ENSG00000137177	protein_coding	2.2	0.309-15.660	0.431196
TBC1D2	ENSG00000095383	protein_coding	2.2	0.309-15.660	0.431196
ZNF701	ENSG00000167562	protein_coding	2.2	0.309-15.660	0.431196
EPB41L3	ENSG00000082397	protein_coding	2.2	0.309-15.660	0.431196
FAM8A1	ENSG00000137414	protein_coding	2.2	0.309-15.660	0.431196
DMXL2	ENSG00000104093	protein_coding	2.2	0.309-15.660	0.431196
RBL2	ENSG00000103479	protein_coding	2.198	0.225-21.496	0.498448
KANSL3	ENSG00000114982	protein_coding	2.152	0.302-15.331	0.444368
SLC30A7	ENSG00000162695	protein_coding	2.145	0.298-15.458	0.448659
ARSD	ENSG00000006756	protein_coding	2.134	0.297-15.347	0.451582
IQCE	ENSG00000106012	protein_coding	2.131	0.299-15.166	0.449823
TAB3	ENSG00000157625	protein_coding	2.094	0.217-20.156	0.522544
TRIM26	ENSG00000234127	protein_coding	2.088	0.293-14.891	0.462845
ZNF221	ENSG00000159905	protein_coding	2.079	0.292-14.796	0.464946
TLN1	ENSG00000137076	protein_coding	2.069	0.291-14.723	0.46766
NFIC	ENSG00000141905	protein_coding	2.069	0.291-14.723	0.46766
CHRNA6	ENSG00000147434	protein_coding	2.069	0.291-14.723	0.46766
DISC1	ENSG00000162946	protein_coding	2.069	0.291-14.723	0.46766
PLCL1	ENSG00000115896	protein_coding	2.068	0.288-14.848	0.469918
CPD	ENSG00000108582	protein_coding	2.068	0.288-14.848	0.469918
RNF213	ENSG00000173821	protein_coding	2.068	0.288-14.848	0.469918
WWC2	ENSG00000151718	protein_coding	2.068	0.288-14.848	0.469918
SLC8A1	ENSG00000183023	protein_coding	2.068	0.288-14.848	0.469918
C1RL	ENSG00000139178	protein_coding	2.068	0.288-14.848	0.469918
TSPAN14	ENSG00000108219	protein_coding	2.068	0.288-14.848	0.469918
MYCL	ENSG00000116990	protein_coding	2.068	0.288-14.848	0.469918
HRH2	ENSG00000113749	protein_coding	2.068	0.288-14.848	0.469918
BIRC6	ENSG00000115760	protein_coding	2.051	0.212-19.855	0.534994
HEATR5A	ENSG00000129493	protein_coding	2.051	0.212-19.855	0.534994
HBP1	ENSG00000105856	protein_coding	2.051	0.212-19.855	0.534994
MYLK	ENSG00000065534	protein_coding	2.051	0.212-19.855	0.534994
ZMYM4	ENSG00000146463	protein_coding	2.051	0.212-19.855	0.534994
ZNF597	ENSG00000167981	protein_coding	2.029	0.211-19.515	0.540107
SYT11	ENSG00000132718	protein_coding	2.026	0.210-19.546	0.541597
OSBPL5	ENSG00000021762	protein_coding	2.026	0.210-19.546	0.541597
ARPIN-AP3S2	ENSG00000250021	protein_coding	2.017	0.283-14.364	0.483768
WNT2B	ENSG00000134245	protein_coding	2.011	0.282-14.327	0.485438
PRR14L	ENSG00000183530	protein_coding	2.011	0.282-14.327	0.485438
TRIM68	ENSG00000167333	protein_coding	2.011	0.282-14.327	0.485438
SBF2	ENSG00000133812	protein_coding	2.011	0.282-14.327	0.485438
TOPORS	ENSG00000197579	protein_coding	2.011	0.282-14.327	0.485438
ZYG11B	ENSG00000162378	protein_coding	2.008	0.280-14.405	0.488169
ASAP2	ENSG00000151693	protein_coding	1.999	0.281-14.202	0.488636
ALDH8A1	ENSG00000118514	protein_coding	1.972	0.204-19.034	0.557042
ZNF615	ENSG00000197619	protein_coding	1.972	0.204-19.034	0.557042
AMOTL2	ENSG00000114019	protein_coding	1.972	0.204-19.034	0.557042
ZNF613	ENSG00000176024	protein_coding	1.962	0.275-14.006	0.501479
SELENON	ENSG00000162430	protein_coding	1.952	0.268-14.200	0.508652
IFNAR1	ENSG00000142166	protein_coding	1.952	0.268-14.200	0.508652
ZNF331	ENSG00000130844	protein_coding	1.951	0.274-13.901	0.504598
CTSA	ENSG00000064601	protein_coding	1.945	0.272-13.929	0.507817
P2RX7	ENSG00000089041	protein_coding	1.945	0.272-13.929	0.507817
CSF1	ENSG00000184371	protein_coding	1.945	0.272-13.929	0.507817
VWA5A	ENSG00000110002	protein_coding	1.945	0.272-13.929	0.507817
CYB561D1	ENSG00000174151	protein_coding	1.943	0.273-13.813	0.506721
IGSF22	ENSG00000179057	protein_coding	1.935	0.271-13.845	0.51073
GPR157	ENSG00000180758	protein_coding	1.935	0.271-13.845	0.51073
ARHGAP23	ENSG00000275832	protein_coding	1.922	0.200-18.515	0.571758
ZNF317	ENSG00000130803	protein_coding	1.922	0.200-18.515	0.571758
BIN2	ENSG00000110934	protein_coding	1.91	0.198-18.397	0.575567
KDM5C	ENSG00000126012	protein_coding	1.906	0.267-13.623	0.520555
MASP2	ENSG00000009724	protein_coding	1.898	0.266-13.548	0.522628
GRIP2	ENSG00000144596	protein_coding	1.89	0.264-13.540	0.526266
TAOK3	ENSG00000135090	protein_coding	1.886	0.194-18.337	0.584431
KPNA4	ENSG00000186432	protein_coding	1.885	0.265-13.397	0.526178
UBQLN2	ENSG00000188021	protein_coding	1.885	0.265-13.397	0.526178
CHST11	ENSG00000171310	protein_coding	1.879	0.263-13.421	0.529517
FAM102B	ENSG00000162636	protein_coding	1.834	0.258-13.051	0.544489
FAM219A	ENSG00000164970	protein_coding	1.834	0.258-13.051	0.544489
TAF1	ENSG00000147133	protein_coding	1.834	0.258-13.051	0.544489
CCDC117	ENSG00000159873	protein_coding	1.834	0.258-13.051	0.544489
HARBI1	ENSG00000180423	protein_coding	1.834	0.258-13.051	0.544489
ZNF674	ENSG00000251192	protein_coding	1.826	0.256-13.041	0.548228
ZNF112	ENSG00000062370	protein_coding	1.824	0.257-12.953	0.547649
SNX19	ENSG00000120451	protein_coding	1.806	0.187-17.399	0.608985
USP9X	ENSG00000124486	protein_coding	1.782	0.250-12.682	0.564147
TWF1	ENSG00000151239	protein_coding	1.772	0.248-12.635	0.568293
MAP3K3	ENSG00000198909	protein_coding	1.772	0.248-12.635	0.568293
FBXL7	ENSG00000183580	protein_coding	1.772	0.248-12.635	0.568293
JCAD	ENSG00000165757	protein_coding	1.772	0.246-12.793	0.570361
TAX1BP1	ENSG00000106052	protein_coding	1.763	0.183-17.010	0.62388
GAPVD1	ENSG00000165219	protein_coding	1.724	0.243-12.251	0.586155
RFFL	ENSG00000092871	protein_coding	1.723	0.242-12.297	0.587177
GRPR	ENSG00000126010	protein_coding	1.67	0.232-12.019	0.610335
ATRN	ENSG00000088812	protein_coding	1.62	0.228-11.521	0.629919
SENP5	ENSG00000119231	protein_coding	1.577	0.222-11.224	0.649184
SF3A1	ENSG00000099995	protein_coding	1.577	0.222-11.224	0.649184
NIPBL	ENSG00000164190	protein_coding	1.533	0.215-10.910	0.669744
EXD2	ENSG00000081177	protein_coding	1.527	0.213-10.926	0.67355
PTAFR	ENSG00000169403	protein_coding	1.527	0.210-11.094	0.675787
MATN3	ENSG00000132031	protein_coding	1.525	0.215-10.837	0.672907
PLEKHO2	ENSG00000241839	protein_coding	1.485	0.209-10.550	0.692544
TTBK2	ENSG00000128881	protein_coding	1.475	0.152-14.341	0.737775
PABPC4L	ENSG00000254535	protein_coding	1.447	0.203-10.286	0.712142
VAMP3	ENSG00000049245	protein_coding	1.441	0.199-10.432	0.717293
ELOVL1	ENSG00000066322	protein_coding	1.44	0.203-10.225	0.715256
TMEM214	ENSG00000119777	protein_coding	1.411	0.146-13.597	0.765664
GLIS3	ENSG00000107249	protein_coding	1.411	0.146-13.597	0.765664
MED12	ENSG00000184634	protein_coding	1.407	0.198-10.008	0.733002
ZNF845	ENSG00000213799	protein_coding	1.405	0.145-13.647	0.769384
PLOD3	ENSG00000106397	protein_coding	1.399	0.196-9.977	0.737458
NFE2L2	ENSG00000116044	protein_coding	1.374	0.142-13.256	0.783374
TBCK	ENSG00000145348	protein_coding	1.374	0.142-13.256	0.783374
AGGF1	ENSG00000164252	protein_coding	1.374	0.142-13.256	0.783374
MSANTD3-TMEFF1	ENSG00000251349	protein_coding	1.33	0.187-9.455	0.775916
PRRC2B	ENSG00000130723	protein_coding	1.33	0.187-9.455	0.775916
RPS6KA3	ENSG00000177189	protein_coding	1.33	0.187-9.455	0.775916
NYNRIN	ENSG00000205978	protein_coding	1.325	0.186-9.447	0.778613
CAPN3	ENSG00000092529	protein_coding	1.252	0.176-8.911	0.822083
SPOPL	ENSG00000144228	protein_coding	1.248	0.129-12.076	0.848504
FBXW2	ENSG00000119402	protein_coding	1.248	0.129-12.076	0.848504
DLG1	ENSG00000075711	protein_coding	1.248	0.129-12.076	0.848504
YAP1	ENSG00000137693	protein_coding	1.248	0.129-12.076	0.848504
CSF1R	ENSG00000182578	protein_coding	1.232	0.127-11.913	0.856762
ARHGAP35	ENSG00000160007	protein_coding	1.219	0.171-8.669	0.843438
NOL4L	ENSG00000197183	protein_coding	1.194	0.124-11.540	0.878156
STXBP1	ENSG00000136854	protein_coding	1.194	0.124-11.540	0.878156
ZNF436	ENSG00000125945	protein_coding	1.194	0.124-11.540	0.878156
ZNF547	ENSG00000152433	protein_coding	1.193	0.124-11.481	0.878414
SNX3	ENSG00000112335	protein_coding	1.188	0.121-11.643	0.882531
EGFR	ENSG00000146648	protein_coding	1.188	0.121-11.643	0.882531
NHSL1	ENSG00000135540	protein_coding	1.176	0.165-8.405	0.871334
UBE3B	ENSG00000151148	protein_coding	1.16	0.120-11.163	0.898059
CERT1	ENSG00000113163	protein_coding	1.16	0.120-11.163	0.898059
SIRPB2	ENSG00000196209	protein_coding	1.144	0.158-8.282	0.894034
SP1	ENSG00000185591	protein_coding	1.128	0.116-10.977	0.917631
GSK3B	ENSG00000082701	protein_coding	1.128	0.116-10.977	0.917631
PDXDC1	ENSG00000179889	protein_coding	1.128	0.116-10.977	0.917631
NOTCH2	ENSG00000134250	protein_coding	1.117	0.116-10.754	0.923408
TBX15	ENSG00000092607	protein_coding	1.117	0.116-10.754	0.923408
OTULINL	ENSG00000145569	protein_coding	1.115	0.156-7.952	0.913388
DOK4	ENSG00000125170	protein_coding	1.111	0.156-7.924	0.916384
NOTCH3	ENSG00000074181	protein_coding	1.11	0.114-10.859	0.92824
C19orf12	ENSG00000131943	protein_coding	1.084	0.150-7.825	0.936452
EP300	ENSG00000100393	protein_coding	1.076	0.112-10.375	0.949221
MKRN1	ENSG00000133606	protein_coding	1.051	0.148-7.486	0.960374
HFE	ENSG00000010704	protein_coding	1.044	0.108-10.074	0.970032
CLCC1	ENSG00000121940	protein_coding	1.044	0.108-10.074	0.970032
RBSN	ENSG00000131381	protein_coding	1.031	0.145-7.349	0.975928
SNX33	ENSG00000173548	protein_coding	1.027	0.144-7.303	0.97897
ZNF800	ENSG00000048405	protein_coding	1.007	0.141-7.172	0.994526
PCYT1A	ENSG00000161217	protein_coding	0.996	0.102-9.693	0.997468
ITGB2	ENSG00000160255	protein_coding	0.991	0.102-9.633	0.993968
SYS1	ENSG00000204070	protein_coding	0.988	0.099-9.840	0.99166
SLCO2A1	ENSG00000174640	protein_coding	0.97	0.101-9.350	0.97903
NPC1	ENSG00000141458	protein_coding	0.966	0.100-9.293	0.975838
FRMD4B	ENSG00000114541	protein_coding	0.966	0.100-9.293	0.975838
TNS3	ENSG00000136205	protein_coding	0.966	0.100-9.293	0.975838
HDAC4	ENSG00000068024	protein_coding	0.966	0.100-9.293	0.975838
MINK1	ENSG00000141503	protein_coding	0.966	0.100-9.293	0.975838
IRF5	ENSG00000128604	protein_coding	0.965	0.100-9.290	0.975625
ASB16	ENSG00000161664	protein_coding	0.962	0.100-9.278	0.973445
CLTC	ENSG00000141367	protein_coding	0.935	0.097-9.057	0.953732
PLPP3	ENSG00000162407	protein_coding	0.934	0.097-8.990	0.952595
CALCOCO1	ENSG00000012822	protein_coding	0.931	0.096-8.978	0.950432
ATP6V1A	ENSG00000114573	protein_coding	0.927	0.096-8.917	0.948009
ALAD	ENSG00000148218	protein_coding	0.922	0.130-6.549	0.93507
IMPG1	ENSG00000112706	protein_coding	0.917	0.092-9.110	0.941339
HS3ST3A1	ENSG00000153976	protein_coding	0.914	0.128-6.531	0.928873
TTC7B	ENSG00000165914	protein_coding	0.902	0.094-8.694	0.928714
FOXO3B	ENSG00000240445	protein_coding	0.902	0.094-8.694	0.928714
MXRA5	ENSG00000101825	protein_coding	0.897	0.092-8.704	0.925329
CROT	ENSG00000005469	protein_coding	0.895	0.126-6.356	0.911672
RASGEF1A	ENSG00000198915	protein_coding	0.893	0.093-8.588	0.921942
PERP	ENSG00000112378	protein_coding	0.891	0.125-6.357	0.908465
CALHM2	ENSG00000138172	protein_coding	0.889	0.092-8.613	0.919393
KIAA0232	ENSG00000170871	protein_coding	0.889	0.092-8.613	0.919393
TBC1D2B	ENSG00000167202	protein_coding	0.889	0.092-8.613	0.919393
DSTYK	ENSG00000133059	protein_coding	0.889	0.092-8.613	0.919393
DDX3X	ENSG00000215301	protein_coding	0.867	0.090-8.336	0.901311
NNT	ENSG00000112992	protein_coding	0.867	0.090-8.336	0.901311
EXOC7	ENSG00000182473	protein_coding	0.861	0.089-8.285	0.896762
CUL7	ENSG00000044090	protein_coding	0.861	0.089-8.285	0.896762
ELF4	ENSG00000102034	protein_coding	0.861	0.089-8.285	0.896762
RIPK1	ENSG00000137275	protein_coding	0.861	0.089-8.285	0.896762
SNAP23	ENSG00000092531	protein_coding	0.853	0.119-6.105	0.874229
LRP10	ENSG00000197324	protein_coding	0.853	0.088-8.239	0.890494
IHO1	ENSG00000173421	protein_coding	0.844	0.087-8.162	0.883283
PAPSS2	ENSG00000198682	protein_coding	0.828	0.116-5.925	0.850835
IQSEC1	ENSG00000144711	protein_coding	0.824	0.116-5.854	0.846524
SAP130	ENSG00000136715	protein_coding	0.823	0.115-5.870	0.846257
TENM4	ENSG00000149256	protein_coding	0.823	0.115-5.870	0.846257
GNS	ENSG00000135677	protein_coding	0.82	0.085-7.911	0.863442
ZSWIM4	ENSG00000132003	protein_coding	0.814	0.083-8.025	0.859905
PDGFRB	ENSG00000113721	protein_coding	0.814	0.083-8.025	0.859905
GLI3	ENSG00000106571	protein_coding	0.809	0.084-7.775	0.854033
SLCO2B1	ENSG00000137491	protein_coding	0.805	0.112-5.772	0.829255
VPS35L	ENSG00000103544	protein_coding	0.805	0.083-7.791	0.85164
CLIC2	ENSG00000155962	protein_coding	0.805	0.083-7.791	0.85164
DIAPH1	ENSG00000131504	protein_coding	0.805	0.083-7.791	0.85164
TMEM104	ENSG00000109066	protein_coding	0.789	0.082-7.609	0.837341
PCDHGB5	ENSG00000276547	protein_coding	0.784	0.109-5.633	0.808732
ADAR	ENSG00000160710	protein_coding	0.778	0.079-7.650	0.829871
ELOA	ENSG00000011007	protein_coding	0.761	0.079-7.342	0.81328
RFTN2	ENSG00000162944	protein_coding	0.76	0.107-5.407	0.783571
PCDHGA9	ENSG00000261934	protein_coding	0.757	0.079-7.283	0.809606
CD84	ENSG00000066294	protein_coding	0.755	0.106-5.364	0.778997
KLF10	ENSG00000155090	protein_coding	0.753	0.078-7.266	0.806352
ZNF558	ENSG00000167785	protein_coding	0.738	0.076-7.163	0.793372
CBX1	ENSG00000108468	protein_coding	0.737	0.077-7.091	0.791277
TMEM250	ENSG00000238227	protein_coding	0.731	0.076-7.046	0.786377
SEC63	ENSG00000025796	protein_coding	0.731	0.076-7.046	0.786377
DAG1	ENSG00000173402	protein_coding	0.731	0.076-7.046	0.786377
MLEC	ENSG00000110917	protein_coding	0.726	0.075-7.016	0.782281
PEG3	ENSG00000198300	protein_coding	0.725	0.074-7.081	0.782078
TGFB3	ENSG00000119699	protein_coding	0.723	0.099-5.257	0.748566
TBL1X	ENSG00000101849	protein_coding	0.72	0.075-6.936	0.775915
TMEM164	ENSG00000157600	protein_coding	0.717	0.073-7.019	0.7747
TUB	ENSG00000166402	protein_coding	0.713	0.100-5.063	0.73502
FZD7	ENSG00000155760	protein_coding	0.713	0.100-5.063	0.73502
WBP1L	ENSG00000166272	protein_coding	0.712	0.074-6.851	0.768672
NEK6	ENSG00000119408	protein_coding	0.712	0.073-6.973	0.770721
DAP	ENSG00000112977	protein_coding	0.709	0.074-6.827	0.765664
PCDHGB7	ENSG00000254122	protein_coding	0.701	0.072-6.827	0.759762
ACKR2	ENSG00000144648	protein_coding	0.701	0.072-6.827	0.759762
TNS1	ENSG00000079308	protein_coding	0.693	0.072-6.672	0.751142
TAOK2	ENSG00000149930	protein_coding	0.693	0.072-6.672	0.751142
RCAN3	ENSG00000117602	protein_coding	0.691	0.069-6.883	0.752446
PLXNB2	ENSG00000196576	protein_coding	0.685	0.071-6.597	0.743653
TM9SF2	ENSG00000125304	protein_coding	0.683	0.070-6.672	0.74331
PKD2	ENSG00000118762	protein_coding	0.681	0.070-6.620	0.740666
WDR37	ENSG00000047056	protein_coding	0.678	0.095-4.853	0.699172
IQSEC3	ENSG00000120645	protein_coding	0.678	0.070-6.593	0.737775
LRRK1	ENSG00000154237	protein_coding	0.668	0.069-6.442	0.727264
ZFPM2	ENSG00000169946	protein_coding	0.666	0.069-6.406	0.724816
PKNOX1	ENSG00000160199	protein_coding	0.666	0.069-6.406	0.724816
TNS2	ENSG00000111077	protein_coding	0.661	0.068-6.413	0.72087
HS6ST1	ENSG00000136720	protein_coding	0.66	0.069-6.349	0.719272
VPS8	ENSG00000156931	protein_coding	0.659	0.068-6.394	0.719163
HIC1	ENSG00000177374	protein_coding	0.652	0.092-4.644	0.669744
MITF	ENSG00000187098	protein_coding	0.652	0.092-4.644	0.669744
MED14	ENSG00000180182	protein_coding	0.644	0.067-6.198	0.703543
UBC	ENSG00000150991	protein_coding	0.642	0.063-6.523	0.707913
BOC	ENSG00000144857	protein_coding	0.64	0.066-6.196	0.699872
NCKAP5L	ENSG00000167566	protein_coding	0.629	0.065-6.067	0.688176
HRH1	ENSG00000196639	protein_coding	0.625	0.064-6.082	0.685671
TOM1L2	ENSG00000175662	protein_coding	0.622	0.064-6.017	0.681915
NCKAP1L	ENSG00000123338	protein_coding	0.62	0.087-4.408	0.63282
GNA11	ENSG00000088256	protein_coding	0.617	0.087-4.391	0.629919
AGA	ENSG00000038002	protein_coding	0.616	0.087-4.379	0.628189
XPNPEP2	ENSG00000122121	protein_coding	0.613	0.062-6.028	0.675123
FGD1	ENSG00000102302	protein_coding	0.609	0.063-5.866	0.668058
TJP1	ENSG00000104067	protein_coding	0.604	0.063-5.837	0.663268
RNF145	ENSG00000145860	protein_coding	0.603	0.062-5.822	0.66164
SLC45A3	ENSG00000158715	protein_coding	0.599	0.084-4.253	0.608069
NOS1AP	ENSG00000198929	protein_coding	0.596	0.061-5.840	0.656738
SPTAN1	ENSG00000197694	protein_coding	0.588	0.061-5.674	0.64591
LGALS3	ENSG00000131981	protein_coding	0.585	0.061-5.649	0.643475
ATP6AP2	ENSG00000182220	protein_coding	0.581	0.058-5.864	0.645112
TIMP2	ENSG00000035862	protein_coding	0.58	0.059-5.670	0.639637
PARVA	ENSG00000197702	protein_coding	0.566	0.080-4.019	0.569039
TMEM192	ENSG00000170088	protein_coding	0.566	0.078-4.091	0.573006
M1AP	ENSG00000159374	protein_coding	0.564	0.079-4.026	0.568293
EML1	ENSG00000066629	protein_coding	0.564	0.058-5.499	0.621884
SH3D19	ENSG00000109686	protein_coding	0.554	0.057-5.334	0.608985
B3GNT9	ENSG00000237172	protein_coding	0.554	0.057-5.334	0.608985
IL1R1	ENSG00000115594	protein_coding	0.554	0.057-5.334	0.608985
C22orf23	ENSG00000128346	protein_coding	0.554	0.057-5.334	0.608985
RNF44	ENSG00000146083	protein_coding	0.554	0.058-5.342	0.609808
SSC5D	ENSG00000179954	protein_coding	0.553	0.055-5.518	0.613925
PPM1H	ENSG00000111110	protein_coding	0.548	0.077-3.891	0.547649
SGK1	ENSG00000118515	protein_coding	0.54	0.056-5.202	0.594209
TULP4	ENSG00000130338	protein_coding	0.539	0.056-5.189	0.592624
DCHS1	ENSG00000166341	protein_coding	0.539	0.056-5.189	0.592624
PCDHGA11	ENSG00000253873	protein_coding	0.539	0.056-5.189	0.592624
SHTN1	ENSG00000187164	protein_coding	0.529	0.074-3.775	0.525361
GABPB2	ENSG00000143458	protein_coding	0.526	0.055-5.063	0.577926
UBE2A	ENSG00000077721	protein_coding	0.509	0.053-4.895	0.558553
PNMA8B	ENSG00000204851	protein_coding	0.509	0.052-5.023	0.562943
DDR2	ENSG00000162733	protein_coding	0.508	0.053-4.888	0.557772
GLI2	ENSG00000074047	protein_coding	0.503	0.052-4.867	0.552588
PCDHB13	ENSG00000187372	protein_coding	0.503	0.052-4.867	0.552588
SERAC1	ENSG00000122335	protein_coding	0.502	0.071-3.570	0.491063
GP5	ENSG00000178732	protein_coding	0.498	0.070-3.547	0.486523
ZNF106	ENSG00000103994	protein_coding	0.486	0.068-3.453	0.470487
CLDN20	ENSG00000171217	protein_coding	0.486	0.068-3.453	0.470487
FAM156A	ENSG00000268350	protein_coding	0.485	0.068-3.487	0.47242
C1orf226	ENSG00000239887	protein_coding	0.483	0.049-4.740	0.531892
BICC1	ENSG00000122870	protein_coding	0.481	0.068-3.424	0.464946
UBE2H	ENSG00000186591	protein_coding	0.481	0.050-4.635	0.526988
PTGS1	ENSG00000095303	protein_coding	0.481	0.049-4.727	0.53048
PCDHGB3	ENSG00000262209	protein_coding	0.468	0.066-3.324	0.447511
PPP2R3A	ENSG00000073711	protein_coding	0.464	0.048-4.481	0.507167
CRACD	ENSG00000109265	protein_coding	0.457	0.047-4.467	0.50085
PCDHGA3	ENSG00000254245	protein_coding	0.453	0.064-3.221	0.42894
PCDHGB2	ENSG00000253910	protein_coding	0.453	0.063-3.268	0.432378
ACSS3	ENSG00000111058	protein_coding	0.451	0.047-4.347	0.490869
ZNF41	ENSG00000147124	protein_coding	0.439	0.061-3.172	0.414228
SHPRH	ENSG00000146414	protein_coding	0.439	0.061-3.172	0.414228
GPR82	ENSG00000171657	protein_coding	0.439	0.046-4.227	0.476043
HSPA12A	ENSG00000165868	protein_coding	0.439	0.046-4.227	0.476043
USP43	ENSG00000154914	protein_coding	0.438	0.062-3.112	0.409086
PLXND1	ENSG00000004399	protein_coding	0.434	0.061-3.109	0.405951
SERTAD3	ENSG00000167565	protein_coding	0.429	0.045-4.134	0.464439
DCAKD	ENSG00000172992	protein_coding	0.428	0.044-4.118	0.462294
DZIP1L	ENSG00000158163	protein_coding	0.413	0.058-2.951	0.377858
PTPN21	ENSG00000070778	protein_coding	0.405	0.042-3.904	0.434548
CLSTN3	ENSG00000139182	protein_coding	0.404	0.042-3.889	0.432929
RIMBP3	ENSG00000275793	protein_coding	0.404	0.042-3.889	0.432929
NRP2	ENSG00000118257	protein_coding	0.399	0.056-2.832	0.357915
SNED1	ENSG00000162804	protein_coding	0.396	0.055-2.826	0.355212
TRIM32	ENSG00000119401	protein_coding	0.394	0.054-2.871	0.357682
PCDHGC3	ENSG00000240184	protein_coding	0.394	0.041-3.789	0.419984
C1S	ENSG00000182326	protein_coding	0.394	0.041-3.789	0.419984
SAMD4A	ENSG00000020577	protein_coding	0.386	0.054-2.744	0.341383
MICAL2	ENSG00000133816	protein_coding	0.386	0.054-2.744	0.341383
ARHGAP28	ENSG00000088756	protein_coding	0.386	0.054-2.744	0.341383
VSIG8	ENSG00000243284	protein_coding	0.384	0.054-2.731	0.339175
OLFML3	ENSG00000116774	protein_coding	0.372	0.039-3.580	0.392264
CRYBG3	ENSG00000080200	protein_coding	0.371	0.052-2.666	0.324112
DAGLA	ENSG00000134780	protein_coding	0.371	0.052-2.666	0.324112
DAAM2	ENSG00000146122	protein_coding	0.371	0.052-2.666	0.324112
ZNF710	ENSG00000140548	protein_coding	0.371	0.052-2.666	0.324112
SPSB1	ENSG00000171621	protein_coding	0.37	0.048-2.837	0.338825
EMX2	ENSG00000170370	protein_coding	0.359	0.050-2.555	0.306265
DEGS1	ENSG00000143753	protein_coding	0.358	0.050-2.547	0.30467
FNDC1	ENSG00000164694	protein_coding	0.352	0.036-3.406	0.367485
TENM3	ENSG00000218336	protein_coding	0.352	0.036-3.406	0.367485
FGD5	ENSG00000154783	protein_coding	0.35	0.036-3.375	0.364024
CHP1	ENSG00000187446	protein_coding	0.347	0.049-2.471	0.290496
NAIP	ENSG00000249437	protein_coding	0.347	0.049-2.471	0.290496
CDH11	ENSG00000140937	protein_coding	0.347	0.049-2.471	0.290496
BTF3L4	ENSG00000134717	protein_coding	0.347	0.049-2.471	0.290496
RAB3GAP1	ENSG00000115839	protein_coding	0.347	0.049-2.471	0.290496
DOCK4	ENSG00000128512	protein_coding	0.347	0.049-2.471	0.290496
BACE1	ENSG00000186318	protein_coding	0.347	0.049-2.471	0.290496
DLG5	ENSG00000151208	protein_coding	0.347	0.049-2.471	0.290496
FAT4	ENSG00000196159	protein_coding	0.347	0.049-2.471	0.290496
MEGF9	ENSG00000106780	protein_coding	0.347	0.049-2.471	0.290496
GOLGA2	ENSG00000167110	protein_coding	0.347	0.049-2.471	0.290496
TLR4	ENSG00000136869	protein_coding	0.347	0.049-2.471	0.290496
DPP9	ENSG00000142002	protein_coding	0.347	0.049-2.471	0.290496
ZNF366	ENSG00000178175	protein_coding	0.347	0.049-2.471	0.290496
CMTM1	ENSG00000089505	protein_coding	0.347	0.049-2.471	0.290496
DOCK1	ENSG00000150760	protein_coding	0.347	0.049-2.471	0.290496
WDFY3	ENSG00000163625	protein_coding	0.347	0.049-2.471	0.290496
IQCK	ENSG00000174628	protein_coding	0.347	0.049-2.471	0.290496
ZNF641	ENSG00000167528	protein_coding	0.347	0.049-2.471	0.290496
CPZ	ENSG00000109625	protein_coding	0.34	0.035-3.277	0.350778
SCARB2	ENSG00000138760	protein_coding	0.333	0.047-2.365	0.271554
INSRR	ENSG00000027644	protein_coding	0.333	0.047-2.365	0.271554
FRMD6	ENSG00000139926	protein_coding	0.333	0.047-2.377	0.273026
RAB14	ENSG00000119396	protein_coding	0.333	0.047-2.377	0.273026
TNPO3	ENSG00000064419	protein_coding	0.33	0.046-2.392	0.272581
SNX27	ENSG00000143376	protein_coding	0.327	0.045-2.359	0.267648
PITRM1	ENSG00000107959	protein_coding	0.323	0.033-3.133	0.329606
ABHD5	ENSG00000011198	protein_coding	0.321	0.045-2.285	0.256734
TLR2	ENSG00000137462	protein_coding	0.321	0.045-2.285	0.256734
TMEM185B	ENSG00000226479	protein_coding	0.321	0.045-2.285	0.256734
SNTB2	ENSG00000168807	protein_coding	0.321	0.045-2.285	0.256734
FAT1	ENSG00000083857	protein_coding	0.321	0.045-2.285	0.256734
KLF3	ENSG00000109787	protein_coding	0.321	0.045-2.285	0.256734
MYOF	ENSG00000138119	protein_coding	0.321	0.045-2.285	0.256734
LIMK2	ENSG00000182541	protein_coding	0.321	0.045-2.285	0.256734
SMAD7	ENSG00000101665	protein_coding	0.321	0.045-2.285	0.256734
GIT2	ENSG00000139436	protein_coding	0.321	0.045-2.285	0.256734
STARD13	ENSG00000133121	protein_coding	0.321	0.045-2.285	0.256734
ZFYVE16	ENSG00000039319	protein_coding	0.321	0.045-2.285	0.256734
CLMN	ENSG00000165959	protein_coding	0.321	0.045-2.285	0.256734
SLC2A9	ENSG00000109667	protein_coding	0.321	0.045-2.285	0.256734
NCOA4	ENSG00000266412	protein_coding	0.321	0.045-2.285	0.256734
PHLDB1	ENSG00000019144	protein_coding	0.321	0.045-2.285	0.256734
ZNF618	ENSG00000157657	protein_coding	0.321	0.045-2.285	0.256734
IQSEC2	ENSG00000124313	protein_coding	0.321	0.045-2.291	0.25707
MAN1C1	ENSG00000117643	protein_coding	0.32	0.033-3.098	0.324981
TACC1	ENSG00000147526	protein_coding	0.309	0.044-2.195	0.240405
NCEH1	ENSG00000144959	protein_coding	0.309	0.043-2.211	0.242149
PI4KA	ENSG00000241973	protein_coding	0.309	0.043-2.211	0.242149
DOCK2	ENSG00000134516	protein_coding	0.309	0.043-2.211	0.242149
PLXDC2	ENSG00000120594	protein_coding	0.309	0.043-2.211	0.242149
DPYD	ENSG00000188641	protein_coding	0.309	0.043-2.211	0.242149
SH3PXD2B	ENSG00000174705	protein_coding	0.309	0.043-2.211	0.242149
KANTR	ENSG00000232593	protein_coding	0.309	0.043-2.211	0.242149
SPATA2	ENSG00000158480	protein_coding	0.309	0.043-2.211	0.242149
FKBP15	ENSG00000119321	protein_coding	0.309	0.043-2.211	0.242149
LRP1	ENSG00000123384	protein_coding	0.307	0.043-2.200	0.240046
SOAT1	ENSG00000057252	protein_coding	0.304	0.042-2.183	0.236624
FAM102A	ENSG00000167106	protein_coding	0.302	0.042-2.170	0.234209
RSPH3	ENSG00000130363	protein_coding	0.298	0.042-2.113	0.225523
NFE2L3	ENSG00000050344	protein_coding	0.298	0.042-2.113	0.225523
TANC2	ENSG00000170921	protein_coding	0.296	0.031-2.854	0.29207
LTBP2	ENSG00000119681	protein_coding	0.296	0.031-2.854	0.29207
FBXO36	ENSG00000153832	protein_coding	0.295	0.030-2.901	0.295474
NAV1	ENSG00000134369	protein_coding	0.294	0.041-2.105	0.222789
INSIG2	ENSG00000125629	protein_coding	0.294	0.041-2.105	0.222789
RAB10	ENSG00000084733	protein_coding	0.294	0.041-2.105	0.222789
SLC41A2	ENSG00000136052	protein_coding	0.294	0.041-2.105	0.222789
MSN	ENSG00000147065	protein_coding	0.294	0.041-2.105	0.222789
TLR1	ENSG00000174125	protein_coding	0.294	0.041-2.105	0.222789
GAS7	ENSG00000007237	protein_coding	0.294	0.041-2.105	0.222789
DUSP6	ENSG00000139318	protein_coding	0.294	0.041-2.105	0.222789
SEMA5A	ENSG00000112902	protein_coding	0.294	0.030-2.842	0.290401
CDS2	ENSG00000101290	protein_coding	0.287	0.040-2.037	0.211651
PLEKHM3	ENSG00000178385	protein_coding	0.287	0.040-2.037	0.211651
GOLGB1	ENSG00000173230	protein_coding	0.287	0.040-2.037	0.211651
LPCAT2	ENSG00000087253	protein_coding	0.287	0.040-2.037	0.211651
FBN1	ENSG00000166147	protein_coding	0.287	0.040-2.037	0.211651
PIP4K2C	ENSG00000166908	protein_coding	0.287	0.040-2.037	0.211651
TDRD6	ENSG00000180113	protein_coding	0.287	0.040-2.037	0.211651
SYNC	ENSG00000162520	protein_coding	0.287	0.040-2.037	0.211651
DST	ENSG00000151914	protein_coding	0.287	0.040-2.037	0.211651
CHSY3	ENSG00000198108	protein_coding	0.287	0.040-2.037	0.211651
AFAP1	ENSG00000196526	protein_coding	0.287	0.040-2.037	0.211651
PPFIBP1	ENSG00000110841	protein_coding	0.287	0.040-2.037	0.211651
CALHM5	ENSG00000178033	protein_coding	0.287	0.040-2.037	0.211651
SGPL1	ENSG00000166224	protein_coding	0.287	0.040-2.037	0.211651
ADGRA2	ENSG00000020181	protein_coding	0.287	0.040-2.037	0.211651
TFE3	ENSG00000068323	protein_coding	0.287	0.040-2.037	0.211651
SMURF2	ENSG00000108854	protein_coding	0.287	0.040-2.037	0.211651
DHX29	ENSG00000067248	protein_coding	0.287	0.040-2.037	0.211651
FMN1	ENSG00000248905	protein_coding	0.287	0.040-2.037	0.211651
TBC1D14	ENSG00000132405	protein_coding	0.287	0.040-2.037	0.211651
GPR141	ENSG00000187037	protein_coding	0.287	0.040-2.037	0.211651
SLC6A6	ENSG00000131389	protein_coding	0.287	0.040-2.037	0.211651
ZNF669	ENSG00000188295	protein_coding	0.287	0.040-2.037	0.211651
TEAD1	ENSG00000187079	protein_coding	0.287	0.040-2.037	0.211651
FNDC3B	ENSG00000075420	protein_coding	0.287	0.040-2.037	0.211651
ZDHHC7	ENSG00000153786	protein_coding	0.287	0.040-2.037	0.211651
ACTN1	ENSG00000072110	protein_coding	0.284	0.039-2.039	0.2106
ASAH1	ENSG00000104763	protein_coding	0.284	0.039-2.039	0.2106
ANOS1	ENSG00000011201	protein_coding	0.282	0.040-2.018	0.207645
CYBB	ENSG00000165168	protein_coding	0.282	0.040-2.018	0.207645
CPN2	ENSG00000178772	protein_coding	0.282	0.029-2.716	0.273466
RNF19B	ENSG00000116514	protein_coding	0.275	0.039-1.951	0.196373
TBC1D16	ENSG00000167291	protein_coding	0.272	0.038-1.940	0.193876
CR1	ENSG00000203710	protein_coding	0.272	0.038-1.940	0.193876
ARPIN	ENSG00000242498	protein_coding	0.272	0.038-1.962	0.196623
CCDC93	ENSG00000125633	protein_coding	0.272	0.038-1.962	0.196623
TICAM2	ENSG00000243414	protein_coding	0.272	0.038-1.962	0.196623
KDM1B	ENSG00000165097	protein_coding	0.272	0.038-1.962	0.196623
CARD6	ENSG00000132357	protein_coding	0.272	0.037-2.008	0.201652
RNF150	ENSG00000170153	protein_coding	0.272	0.028-2.618	0.259538
GLB1L	ENSG00000163521	protein_coding	0.263	0.037-1.873	0.182531
NHSL2	ENSG00000204131	protein_coding	0.262	0.037-1.866	0.181087
ABHD2	ENSG00000140526	protein_coding	0.262	0.037-1.866	0.181087
PRRX1	ENSG00000116132	protein_coding	0.262	0.037-1.866	0.181087
ZNF792	ENSG00000180884	protein_coding	0.262	0.037-1.866	0.181087
PDE4DIP	ENSG00000178104	protein_coding	0.262	0.037-1.866	0.181087
DYRK2	ENSG00000127334	protein_coding	0.262	0.037-1.866	0.181087
SRGAP1	ENSG00000196935	protein_coding	0.262	0.037-1.866	0.181087
SYNJ2BP	ENSG00000213463	protein_coding	0.262	0.036-1.931	0.188848
CHRNA9	ENSG00000174343	protein_coding	0.261	0.035-1.920	0.18716
KCNJ10	ENSG00000177807	protein_coding	0.26	0.037-1.856	0.179308
SLC31A2	ENSG00000136867	protein_coding	0.253	0.035-1.800	0.169703
TNRC18	ENSG00000182095	protein_coding	0.253	0.035-1.800	0.169703
FCAR	ENSG00000186431	protein_coding	0.253	0.035-1.800	0.169703
RAB8A	ENSG00000167461	protein_coding	0.253	0.035-1.800	0.169703
FCRL6	ENSG00000181036	protein_coding	0.253	0.035-1.800	0.169703
BCL9L	ENSG00000186174	protein_coding	0.253	0.035-1.800	0.169703
LASP1	ENSG00000002834	protein_coding	0.253	0.035-1.800	0.169703
ALPK1	ENSG00000073331	protein_coding	0.251	0.035-1.784	0.167097
COL6A3	ENSG00000163359	protein_coding	0.251	0.035-1.784	0.167097
IL17RA	ENSG00000177663	protein_coding	0.251	0.035-1.784	0.167097
FGFR1	ENSG00000077782	protein_coding	0.248	0.035-1.772	0.164744
NLGN4X	ENSG00000146938	protein_coding	0.242	0.033-1.770	0.16233
PLA2R1	ENSG00000153246	protein_coding	0.242	0.033-1.770	0.16233
NEFH	ENSG00000100285	protein_coding	0.241	0.034-1.710	0.154467
ABCA1	ENSG00000165029	protein_coding	0.231	0.032-1.640	0.142816
GPR107	ENSG00000148358	protein_coding	0.231	0.032-1.640	0.142816
MON1B	ENSG00000103111	protein_coding	0.231	0.032-1.640	0.142816
USB1	ENSG00000103005	protein_coding	0.231	0.032-1.640	0.142816
LRRC8A	ENSG00000136802	protein_coding	0.231	0.032-1.640	0.142816
MYH9	ENSG00000100345	protein_coding	0.231	0.032-1.640	0.142816
DHX8	ENSG00000067596	protein_coding	0.231	0.032-1.640	0.142816
ITFG1	ENSG00000129636	protein_coding	0.231	0.032-1.640	0.142816
MUL1	ENSG00000090432	protein_coding	0.22	0.031-1.562	0.130083
KRTAP29-1	ENSG00000212658	protein_coding	0.216	0.022-2.116	0.188184
SLC12A8	ENSG00000221955	protein_coding	0.214	0.030-1.547	0.126626
PLBD2	ENSG00000151176	protein_coding	0.21	0.030-1.492	0.118693
MAP7D1	ENSG00000116871	protein_coding	0.21	0.030-1.492	0.118693
AP2A1	ENSG00000196961	protein_coding	0.205	0.028-1.480	0.116185
LGI2	ENSG00000153012	protein_coding	0.2	0.021-1.944	0.165327
FAM210B	ENSG00000124098	protein_coding	0.195	0.020-1.894	0.15879
SLC35F6	ENSG00000213699	protein_coding	0.18	0.023-1.390	0.100149
SIRPB1	ENSG00000101307	protein_coding	0.18	0.023-1.390	0.100149
CYB5R3	ENSG00000100243	protein_coding	0.173	0.023-1.323	0.090911
PAK3	ENSG00000077264	protein_coding	0.137	0.014-1.321	0.0855997
BNC2	ENSG00000173068	protein_coding	0.106	0.011-1.027	0.0527599
PTRH1	ENSG00000187024	protein_coding	0.09	0.009-0.871	0.0375472
GPR85	ENSG00000164604	protein_coding	0.083	0.009-0.803	0.0316064
